# Supplementary material for: Electrochemical Characterization of Two Gut Microbial Strains Cooperatively Promoting Multiple Sclerosis Pathogenesis
Source: Microorganisms. 2024 Jan 25;12(2):257. doi: 10.3390/microorganisms12020257 (PMC10892914; doi:10.3390/microorganisms12020257)
Supplement: Supplementary file 1 [file microorganisms-12-00257-s001.zip]

Archive with 1 entries (1 files):
- microorganisms-2812592-supplementary.pdf
